# Supplementary material for: Chemical Exchange Saturation Transfer for Lactate-Weighted Imaging at 3 T MRI: Comprehensive In Silico, In Vitro, In Situ, and In Vivo Evaluations
Source: Tomography. 2022 May 7;8(3):1277–92. doi: 10.3390/tomography8030106 (PMC9149919; doi:10.3390/tomography8030106)
Supplement: Supplementary file 1 [file tomography-08-00106-s001.zip]

Archive with 1 entries (1 files):
- tomography-1673615-supplementary.pdf
